# Supplementary material for: Severe acute respiratory coronavirus virus 2 (SARS-CoV-2) infection among hospital workers in a severely affected institution in Madrid, Spain: A surveillance cross-sectional study
Source: Infect Control Hosp Epidemiol. 2020 Oct 29:1–7. doi: 10.1017/ice.2020.1303 (PMC7691660; doi:10.1017/ice.2020.1303)
Supplement: Supplementary file 1 [file S0899823X20013033sup.zip]

Archive with 2 entries (2 files):
- S0899823X20013033supp001.docx
- S0899823X20013033supp002.docx
